# Supplementary material for: Melatonin/Nrf2/NLRP3 Connection in Mouse Heart Mitochondria during Aging
Source: Antioxidants (Basel). 2020 Nov 27;9(12):1187. doi: 10.3390/antiox9121187 (PMC7760557; doi:10.3390/antiox9121187)
Supplement: Supplementary file 1 [file antioxidants-09-01187-s001.zip]

Archive with 2 entries (2 files):
- antioxidants-999957-images.pdf
- antioxidants-999957-tables.pdf
